# Supplementary material for: Discovery of Small Molecules Targeting Norovirus 3CL Protease by Multi-Stage Virtual Screening
Source: Int J Mol Sci. 2025 Jun 12;26(12):5625. doi: 10.3390/ijms26125625 (PMC12193058; doi:10.3390/ijms26125625)
Supplement: Supplementary file 1 [file ijms-26-05625-s001.zip]

Archive with 1 entries (1 files):
- ijms-3682944-supplementary.csv
