# Supplementary material for: Discovery of Small Molecules Targeting Norovirus 3CL Protease by Multi-Stage Virtual Screening
Source: Int J Mol Sci. 2025 Jun 12;26(12):5625. doi: 10.3390/ijms26125625 (PMC12193058; doi:10.3390/ijms26125625)
Supplement: Supplementary file 1 [file ijms-26-05625-s001.zip › ijms-3682944-supplementary.csv]

ID	smiles	MW	Vol	Dense	nHA	nHD	TPSA	nRot	nRing	MaxRing	nHet	fChar	nRig	Flex	nStereo	gasa	QED	Synth	Fsp3	MCE-18	Natural Product-likeness	Alarm_NMR	BMS	Chelating	PAINS	Lipinski	Pfizer	GSK	GoldenTriangle	logS	logD	logP	mp	bp	pka_acidic	pka_basic	caco2	MDCK	PAMPA	pgp_inh	pgp_sub	hia	f20	f30	f50	OATP1B1	OATP1B3	BCRP	BSEP
YY-0809	Cc1nc2ccc(NC(=O)N3CCNC(=O)C3CCO)cc2nc1C	343.16	339.8181021	1.009834373	8	3	107.45	5	3	10	8	0	19	0.263157895	1	0	0.769	3.004	0.412	58.5	-1.19	[(7, 6, 20, 21, 22, 23, 1, 2, 3, 4, 5)]	['-']	['-']	['-']	0	0	0	0	-2.402224667	1.197844514	0.654919467	200.5325202	315.6489827	8.711318909	3.792788029	-5.525159875	-5.194598278	0.996997952	0.077300154	0.353457779	0.005912304	0.249137342	0.159538805	0.993331091	0.982137799	0.999276221	1.33E-07	0.971334636
YY-1029	Cc1cc(C(=O)NC(c2cnc3ccccc3c2)C2CC(O)C2)cc(=O)[nH]1	363.16	373.179145	0.973151916	6	3	95.08	5	4	10	6	0	23	0.217391304	1	0	0.664	3.079	0.286	72.519	-0.622	['-']	['-']	['-']	['-']	0	0	0	0	-3.287902654	1.885908552	1.568318867	199.2945131	317.5061501	8.503617836	4.911871115	-5.609510546	-5.174134922	0.994587183	0.004163031	0.385187328	0.00123477	0.003230095	0.002579927	0.182820439	0.979058444	0.996188343	0.279136628	0.97187525
YY-0587	Cc1[nH][nH]c(=O)c1CC(=O)N1C[C@@H](c2ccccc2)O[C@@H](C(C)C)C1	343.19	355.0530103	0.966588059	6	2	78.19	5	3	6	6	0	19	0.263157895	2	0	0.893	3.51	0.474	59.143	-0.388	['-']	['-']	['-']	['-']	0	0	0	0	-2.807772671	1.727558211	1.333753629	163.3832532	313.2105777	8.097556581	3.345515111	-5.421830077	-5.00447689	0.018584481	0.420609117	0.037825529	2.38E-07	0.000591278	0.047602057	0.133804202	0.261779994	0.012536052	0.001089263	0.992909729
YY-4095	CNC(=O)c1ccc(C)c(NC(=O)NCCN2CCNC2=O)c1	319.16	316.4190496	1.008662407	8	4	102.57	8	2	6	8	0	14	0.571428571	0	0	0.635	2.221	0.4	28.476	-2.259	['-']	['-']	['-']	['-']	0	0	0	0	-2.130610381	0.537329169	0.171662442	190.1211334	332.9388584	8.510265173	5.1521878	-5.220198853	-4.881837126	0.840863764	0.542807043	0.998723567	0.139860928	0.029374242	0.435445726	0.927501224	0.992962182	0.993376791	1.73E-05	0.439246207
YY-0734	CCC(SC1=Nc2ccccc2C2=NC(=O)C(CCC(=O)NCc3ccc(F)cc3)N12)C(=O)Nc1cccc(OC)c1	587.2	579.7605751	1.012831892	9	2	112.46	13	5	13	11	0	30	0.433333333	2	0	0.344	3.589	0.258	88.487	-1.247	[(5, 4, 3), (3, 2, 31, 32), (15, 14, 13, 12), (12, 13, 14, 15), (39, 38, 41, 34, 33, 35, 36, 37), (39, 38, 37, 36, 35, 34, 41)]	['-']	['-']	['-']	0	0	1	1	-5.208034055	3.495019401	3.446989442	133.2605052	328.7151782	8.715590067	3.573692183	-4.865253836	-4.380540423	0.988397539	0.999430835	3.85E-08	0.000906825	1.22E-05	7.01E-05	0.045701206	0.613724828	0.96876359	1.29E-13	0.999999881
YY-8610	COc1ccc(CCN(C(=O)Cc2nnc(O)c3ccccc23)[C@@H](C)C(N)=O)cc1	408.18	416.1821177	0.980772557	8	3	118.64	9	3	10	8	0	19	0.473684211	1	0	0.587	3.024	0.273	38	-0.885	[(1, 2, 3, 4, 5, 28, 29)]	['-']	['-']	['-']	0	0	1	0	-3.1853036	1.561205647	1.14066	181.6997234	286.3539411	6.956903671	4.866507549	-5.413441184	-4.909592336	0.566533148	0.000495933	0.035461303	0.000632346	0.031454742	0.047347426	0.75464423	0.177844614	0.206911832	1.76E-05	0.328040123
YY-4047	CC(C)C1C(O)=Nc2ccccc2N1C(=O)N[C@@H](Cc1ccccc1)C(=O)N[C@@H](CCC(N)=O)C(=O)O	509.23	511.3068142	0.995938223	11	6	174.42	13	3	10	11	0	21	0.619047619	3	0	0.328	3.63	0.346	67.257	-0.188	['-']	['-']	['-']	['-']	1	0	1	1	-2.468657724	1.184664696	0.931011404	152.8015231	266.4937841	3.971742775	4.947692601	-5.841275977	-5.200971047	0.964872479	0.000434584	0.004884529	1.00E-05	0.17334336	0.109941363	0.839660943	0.999738276	0.998273849	2.66E-09	0.812026858
YY-9773	O=C(NCc1cccc(Cl)c1)[C@H](Cc1ccccc1)NC(=O)N1CC(O)=Nc2ccccc21	462.15	460.6615377	1.003231141	7	3	94.03	9	4	10	8	0	25	0.36	1	0	0.507	2.94	0.16	67.517	-1.14	['-']	['-']	['-']	['-']	0	0	1	0	-4.332359567	3.183566635	3.201458182	157.5908715	310.8238181	8.450534855	3.949249578	-5.549178435	-4.595382569	0.016853476	0.964176238	0.088943072	8.82E-06	0.024272859	0.04589963	0.377633572	0.966049194	0.360312223	6.65E-07	0.999695063
YY-6127	CCCCNC(=O)[C@H](Cc1ccccc1)NC(=O)N1CC(O)=Nc2ccccc21	394.2	410.0283497	0.961396938	7	3	94.03	10	3	10	7	0	19	0.526315789	1	0	0.629	2.929	0.318	52.172	-0.811	['-']	['-']	['-']	['-']	0	0	0	0	-3.328867419	2.53637013	2.555187308	144.6695111	313.8515473	8.629469289	4.119497876	-5.550967095	-4.757339301	0.131782129	0.462062597	0.931860864	0.000348806	0.318794668	0.088289618	0.904144727	0.989883602	0.75470829	1.08E-05	0.996623039
YY-4204	COc1ccc(CCNC(=O)[C@H](Cc2ccccc2)NC(=O)N2CC(O)=Nc3ccccc32)cc1	472.21	488.832667	0.96599518	8	3	103.26	11	4	10	8	0	25	0.44	1	0	0.464	2.936	0.222	67.333	-0.706	[(1, 2, 3, 4, 5, 33, 34)]	['-']	['-']	['-']	0	0	1	0	-3.789373098	2.816651866	2.732520032	140.3659594	321.0029228	8.536673165	4.575254021	-5.591276172	-4.708399061	0.015152401	0.833191574	0.987891555	7.58E-05	0.049766183	0.01300019	0.908295505	0.99886167	0.813527226	0.000119617	0.999879837
YY-9837	COc1cc(NC(=O)[C@H](Cc2ccccc2)NC(=O)N2CC(O)=Nc3ccccc32)cc(OC)c1	474.19	480.3269088	0.987223475	9	3	112.49	10	4	10	9	0	25	0.4	1	0	0.478	3.024	0.192	70.484	-0.911	[(1, 2, 3, 4, 5, 30, 31, 34), (1, 2, 3, 4, 30, 31, 34)]	['-']	['-']	['-']	0	0	1	0	-4.292273615	3.164080872	2.934178512	134.1504149	314.3600055	8.704959728	3.91474495	-5.487585527	-4.577401254	0.011572442	0.965049386	0.125144064	0.000305414	0.027622998	0.005097032	0.723894656	0.99853456	0.991412044	4.39E-05	0.99983108
YY-3724	O=C(NC1CCCc2ccccc21)[C@H](Cc1ccccc1)NC(=O)N1CC(O)=Nc2ccccc21	468.22	488.7819663	0.957932232	7	3	94.03	8	5	10	7	0	30	0.266666667	2	0	0.51	3.335	0.25	85.429	-0.701	['-']	['-']	['-']	['-']	0	0	1	0	-3.422124272	2.896298173	2.943327335	169.454222	325.2097542	9.205529924	5.801290784	-5.538944158	-4.710007964	0.030642712	0.637938261	0.736182094	7.63E-06	0.010897756	0.004787326	0.446423233	0.967502117	0.692404151	4.44E-06	0.999925375
YY-9242	O=C(ON1C(=O)CCC1=O)[C@H](Cc1ccccc1)NC(=O)N1CC(O)=Nc2ccccc21	436.14	422.5696538	1.032113868	10	2	128.61	8	4	10	10	0	26	0.307692308	1	0	0.69	3.292	0.227	74.111	-0.554	[(5, 4, 3, 8, 9, 7, 6)]	[(0, 1, 10, 2, 3)]	['-']	['-']	0	0	1	0	-2.468329762	0.779723312	0.577971351	182.2087331	319.0035743	5.828043094	4.057743089	-5.519716575	-4.740677655	0.024275793	0.490655869	0.000180548	7.41E-05	0.006355166	0.001249433	0.039836347	0.939459205	0.734847426	1.11E-09	0.999439061
YY-0182	CC1=NN=C(O)C1CC(=O)N/N=C/c1cccc(Br)c1	336.02	278.6872519	1.20572433	6	2	86.41	5	2	6	7	0	13	0.384615385	1	1	0.652	3.429	0.231	37.5	-1.407	[(17, 18), (12, 11, 10)]	['-']	['-']	['-']	0	0	0	0	-3.543805077	1.67620514	1.450116444	218.9809758	312.0755889	5.455605318	2.012125358	-5.047698213	-4.987160315	0.99270612	1.41E-05	0.125004664	0.000692248	0.896649212	0.380361736	0.632844716	0.223042622	0.974855244	1.63E-08	0.004035442
YY-3656	COc1cncc(C(NC(=O)c2cc(=O)[nH]c3ccccc23)[C@H]2C[C@H](O)C2)c1	379.15	381.9693719	0.992618853	7	3	104.31	6	4	10	7	0	23	0.260869565	1	0	0.63	2.996	0.286	72.519	-0.489	[(1, 2, 3, 4, 5, 6, 27)]	['-']	['-']	['-']	0	0	0	0	-3.637468431	1.943248124	1.656735408	194.0830238	315.8431218	8.301418025	4.388958014	-5.412702361	-5.050409125	0.970129728	0.016156988	0.406079322	0.010875583	0.03109479	0.059131563	0.663029015	0.985412061	0.994452417	0.211937025	0.890816212
YY-0744	Cc1cc(N)n(CC(=O)N(Cc2cccnc2)Cc2ccc3c(c2)OCO3)n1	379.16	377.8766809	1.003396132	8	2	95.5	7	4	9	8	0	22	0.318181818	0	0	0.705	2.491	0.25	43.68	-1.647	['-']	['-']	['-']	['-']	0	0	0	0	-2.914465799	1.662446347	1.25928033	168.7146781	301.8509995	8.416578787	4.667196586	-5.176804646	-4.77807072	0.867494166	0.073973551	7.36E-06	0.000719368	0.000259697	0.000288308	0.000670791	0.7382195	0.99203825	1.27E-07	0.998091638
YY-4958	COc1ccc(C(CC(=O)N2CCc3c([nH]c4ccccc34)C2)c2oc(C)cc(=O)c2O)cc1O	474.18	478.4995997	0.990972616	8	3	116	6	5	13	8	0	29	0.206896552	1	0	0.403	3.344	0.259	92.118	-0.016	[(34, 33, 32, 5, 4, 3, 2, 1), (1, 2, 3, 4, 5, 32, 33)]	['-']	[(29, 28, 30, 31, 23, 24, 25, 27), (5, 4, 3, 2, 33, 32, 34, 1, 0)]	['-']	0	0	1	0	-3.762408301	2.210162238	1.825731677	213.3178372	320.4068429	8.145137796	5.039448881	-5.497235775	-5.035961389	0.142287523	0.998850107	0.014313755	0.004659057	0.017651856	0.728951514	0.998166072	0.999189556	0.999955773	0.063795917	0.999967933
YY-0420	COc1cc(C(CC(=O)NCC(=O)NCc2ccco2)c2oc(C)cc(=O)c2O)ccc1O	456.15	446.6454896	1.021279764	10	4	151.24	11	3	6	10	0	20	0.55	1	0	0.381	3.217	0.261	40	-0.357	[(32, 31, 30, 29, 4, 3, 2, 1), (1, 2, 3, 4, 29, 30, 31)]	['-']	[(26, 25, 27, 28, 20, 21, 22, 24), (29, 4, 3, 2, 31, 30, 32, 1, 0)]	['-']	0	0	1	0	-2.525910185	0.883162987	0.246640849	192.8180277	288.6060516	6.918737955	4.340322015	-5.700592415	-4.995004217	0.216179356	0.806044459	0.001933536	0.036926508	0.324630618	0.877791278	0.994000841	0.845005333	0.999931335	3.57E-06	0.99626559
[truncated: 73 more columns]
